# Supplementary material for: Therapeutic Effect of BDNF-Overexpressing Human Neural Stem Cells (F3.BDNF) in a Contusion Model of Spinal Cord Injury in Rats
Source: Int J Mol Sci. 2021 Jun 28;22(13):6970. doi: 10.3390/ijms22136970 (PMC8269438; doi:10.3390/ijms22136970)
Supplement: Supplementary file 1 [file ijms-22-06970-s001.zip]

Archive with 1 entries (1 files):
- ijms-1216552-supplementary.pdf
